# Supplementary material for: Enhanced Visualization of Erythrocytes Through Photoluminescence Using NaYbF4:Yb3+,Er3+ Nanoparticles
Source: Biosensors (Basel). 2025 Jun 20;15(7):396. doi: 10.3390/bios15070396 (PMC12292841; doi:10.3390/bios15070396)
Supplement: Supplementary file 1 [file biosensors-15-00396-s001.zip]

Archive with 1 entries (1 files):
- biosensors-3676250-supplementary.pdf
